# Supplementary material for: A new species of Myiocephalus Marshall (Hymenoptera, Braconidae, Euphorinae) from China
Source: Zookeys. 2020 May 18;933:95–105. doi: 10.3897/zookeys.933.49607 (PMC7248133; doi:10.3897/zookeys.933.49607)
Supplement: XML Treatment for Myiocephalus [file zookeys.933.49607-treatment1.xml]

<!DOCTYPE tp:taxon-treatment
  PUBLIC "-//TaxonX//DTD Taxonomic Treatment Publishing DTD v0 20100105//EN" "tax-treatment-NSO.dtd">
<tp:taxon-treatment xmlns:tp="http://www.plazi.org/taxpub"><tp:treatment-meta><kwd-group><label>Taxon classification</label><kwd><named-content xmlns:xlink="http://www.w3.org/1999/xlink" content-type="kingdom">Animalia</named-content></kwd><kwd><named-content xmlns:xlink="http://www.w3.org/1999/xlink" content-type="order">Hymenoptera</named-content></kwd><kwd><named-content xmlns:xlink="http://www.w3.org/1999/xlink" content-type="family">Braconidae</named-content></kwd></kwd-group><mixed-citation publication-type="journal"><person-group><name><surname>Li</surname><given-names>Jun</given-names></name><name><surname>van Achterberg</surname><given-names>Cornelis</given-names></name><name><surname>Zheng</surname><given-names>Min-Lin</given-names></name><name><surname>Chen</surname><given-names>Jia-Hua</given-names></name></person-group><article-title>A new species of <italic><tp:taxon-name><tp:taxon-name-part taxon-name-part-type="genus" reg="Myiocephalus">Myiocephalus</tp:taxon-name-part></tp:taxon-name></italic> Marshall (<tp:taxon-name><tp:taxon-name-part taxon-name-part-type="order">Hymenoptera</tp:taxon-name-part></tp:taxon-name>, <tp:taxon-name><tp:taxon-name-part taxon-name-part-type="family">Braconidae</tp:taxon-name-part></tp:taxon-name>, <tp:taxon-name><tp:taxon-name-part taxon-name-part-type="subfamily">Euphorinae</tp:taxon-name-part></tp:taxon-name>) from China</article-title><source>Zookeys</source><day>18</day><month>5</month><year>2020</year><volume>933</volume><fpage>95</fpage><lpage>105</lpage><pub-id pub-id-type="doi">10.3897/zookeys.933.49607</pub-id></mixed-citation></tp:treatment-meta><tp:nomenclature><tp:taxon-name><object-id xmlns:xlink="http://www.w3.org/1999/xlink" content-type="arpha" xlink:type="simple">65F9521B-239A-518B-9344-83A045FA0BA3</object-id>
            <tp:taxon-name-part taxon-name-part-type="genus" reg="Myiocephalus">Myiocephalus</tp:taxon-name-part>
          </tp:taxon-name><tp:taxon-authority>Marshall, 1898</tp:taxon-authority><tp:nomenclature-citation-list><tp:nomenclature-citation><tp:taxon-name>
                <tp:taxon-name-part taxon-name-part-type="genus" reg="Loxocephalus">Loxocephalus</tp:taxon-name-part>
              </tp:taxon-name><comment>Foerster, 1863: 252. Type species (by monotypy): <tp:taxon-name><tp:taxon-name-part taxon-name-part-type="genus" reg="Loxocephalus">Loxocephalus</tp:taxon-name-part> <tp:taxon-name-part taxon-name-part-type="species" reg="longipes">longipes</tp:taxon-name-part></tp:taxon-name> Foerster, 1863 [= <tp:taxon-name><tp:taxon-name-part taxon-name-part-type="genus" reg="Myiocephalus">Myiocephalus</tp:taxon-name-part> <tp:taxon-name-part taxon-name-part-type="species" reg="boops">boops</tp:taxon-name-part></tp:taxon-name> (Wesmael, 1835)]. Unavailable name.</comment></tp:nomenclature-citation><tp:nomenclature-citation><tp:taxon-name>
                <tp:taxon-name-part taxon-name-part-type="genus" reg="Myiocephalus">Myiocephalus</tp:taxon-name-part>
              </tp:taxon-name><comment>Marshall [in André], 1898: 218; Chen and van Achterberg 1997: 74; Belokobylskij 2000: 372. Type species (by monotypy): <tp:taxon-name><tp:taxon-name-part taxon-name-part-type="genus" reg="Microctonus">Microctonus</tp:taxon-name-part></tp:taxon-name><tp:taxon-name><tp:taxon-name-part taxon-name-part-type="genus" reg="Myiocephalus"/><tp:taxon-name-part taxon-name-part-type="species" reg="boops">boops</tp:taxon-name-part></tp:taxon-name> Wesmael, 1835.</comment></tp:nomenclature-citation><tp:nomenclature-citation><tp:taxon-name>
                <tp:taxon-name-part taxon-name-part-type="genus" reg="Spilomma">Spilomma</tp:taxon-name-part>
              </tp:taxon-name><comment>Morley, 1909: 211. Type species (by monotypy): <tp:taxon-name><tp:taxon-name-part taxon-name-part-type="genus" reg="Spilomma">Spilomma</tp:taxon-name-part> <tp:taxon-name-part taxon-name-part-type="species" reg="falconivibrans">falconivibrans</tp:taxon-name-part></tp:taxon-name> Morley, 1909 [= <tp:taxon-name><tp:taxon-name-part taxon-name-part-type="genus" reg="Myiocephalus">Myiocephalus</tp:taxon-name-part> <tp:taxon-name-part taxon-name-part-type="species" reg="boops">boops</tp:taxon-name-part></tp:taxon-name> (Wesmael, 1835)]. Synonymized with <tp:taxon-name><tp:taxon-name-part taxon-name-part-type="genus" reg="Myiocephalus">Myiocephalus</tp:taxon-name-part></tp:taxon-name> Marshall by Muesebeck (1936).</comment></tp:nomenclature-citation></tp:nomenclature-citation-list></tp:nomenclature><tp:treatment-sec sec-type="diagnosis" id="SECID0EPMAC"><title>Diagnosis.</title><p>Laterope large, deep and submedially situated in slender first tergite; head in dorsal view strongly transverse and usually slightly concave anteriorly; eyes enlarged and protruding; clypeus rather narrow; scapus slightly or not enlarged and subequal to or shorter than third antennal segment; maxillary palpi with five segments, labial palpi with three segments; vein 1-SR+M of fore wing absent; vein 1-R1 longer than pterostigma; vein M+CU1 largely unsclerotized; middle and hind legs elongated; metasoma of ♀ strongly compressed with fifth sternite of ♀ finger-like protruding posteriorly; hypopygium of ♀ with long setae apically or hypopygium medially membranous. (<xref ref-type="bibr" rid="B8">Tan et al. 2019</xref>).</p></tp:treatment-sec><tp:treatment-sec sec-type="distribution" id="SECID0EZMAC"><title>Distribution.</title><p>Nearctic, Palaearctic and Oriental regions.</p></tp:treatment-sec><tp:treatment-sec sec-type="biology" id="SECID0E5MAC"><title>Biology.</title><p>Unknown.</p></tp:treatment-sec><ref-list><ref id="B8"><mixed-citation xmlns:xlink="http://www.w3.org/1999/xlink" xlink:type="simple"><person-group><name name-style="western"><surname>Tan</surname><given-names>J-L</given-names></name><name name-style="western"><surname>van Achterberg</surname><given-names>C</given-names></name><name name-style="western"><surname>Tian</surname><given-names>X-X</given-names></name><name name-style="western"><surname>Zhang</surname><given-names>R-N</given-names></name></person-group> (<year>2019</year>) <article-title>Revision of <italic><tp:taxon-name><tp:taxon-name-part taxon-name-part-type="genus">Myiocephalus</tp:taxon-name-part></tp:taxon-name></italic> Marshall (<tp:taxon-name><tp:taxon-name-part taxon-name-part-type="order">Hymenoptera</tp:taxon-name-part></tp:taxon-name>: <tp:taxon-name><tp:taxon-name-part taxon-name-part-type="family">Braconidae</tp:taxon-name-part></tp:taxon-name>: <tp:taxon-name><tp:taxon-name-part taxon-name-part-type="subfamily">Euphorinae</tp:taxon-name-part></tp:taxon-name>), with description of one new species.</article-title><source>Zootaxa</source><volume>4700</volume>(<issue>1</issue>): <fpage>117</fpage>–<lpage>131</lpage>. <ext-link xlink:type="simple" ext-link-type="doi" xlink:href="10.11646/zootaxa.4700.1.6">https://doi.org/10.11646/zootaxa.4700.1.6</ext-link></mixed-citation></ref></ref-list></tp:taxon-treatment>
