# Supplementary material for: A new species of Myiocephalus Marshall (Hymenoptera, Braconidae, Euphorinae) from China
Source: Zookeys. 2020 May 18;933:95–105. doi: 10.3897/zookeys.933.49607 (PMC7248133; doi:10.3897/zookeys.933.49607)
Supplement: XML Treatment for Myiocephalus cracentis [file zookeys.933.49607-treatment2.xml]

<!DOCTYPE tp:taxon-treatment
  PUBLIC "-//TaxonX//DTD Taxonomic Treatment Publishing DTD v0 20100105//EN" "tax-treatment-NSO.dtd">
<tp:taxon-treatment xmlns:tp="http://www.plazi.org/taxpub"><tp:treatment-meta><kwd-group><label>Taxon classification</label><kwd><named-content xmlns:xlink="http://www.w3.org/1999/xlink" content-type="kingdom">Animalia</named-content></kwd><kwd><named-content xmlns:xlink="http://www.w3.org/1999/xlink" content-type="order">Hymenoptera</named-content></kwd><kwd><named-content xmlns:xlink="http://www.w3.org/1999/xlink" content-type="family">Braconidae</named-content></kwd></kwd-group><mixed-citation publication-type="journal"><person-group><name><surname>Li</surname><given-names>Jun</given-names></name><name><surname>van Achterberg</surname><given-names>Cornelis</given-names></name><name><surname>Zheng</surname><given-names>Min-Lin</given-names></name><name><surname>Chen</surname><given-names>Jia-Hua</given-names></name></person-group><article-title>A new species of <italic><tp:taxon-name><tp:taxon-name-part taxon-name-part-type="genus" reg="Myiocephalus">Myiocephalus</tp:taxon-name-part></tp:taxon-name></italic> Marshall (<tp:taxon-name><tp:taxon-name-part taxon-name-part-type="order">Hymenoptera</tp:taxon-name-part></tp:taxon-name>, <tp:taxon-name><tp:taxon-name-part taxon-name-part-type="family">Braconidae</tp:taxon-name-part></tp:taxon-name>, <tp:taxon-name><tp:taxon-name-part taxon-name-part-type="subfamily">Euphorinae</tp:taxon-name-part></tp:taxon-name>) from China</article-title><source>Zookeys</source><day>18</day><month>5</month><year>2020</year><volume>933</volume><fpage>95</fpage><lpage>105</lpage><pub-id pub-id-type="doi">10.3897/zookeys.933.49607</pub-id></mixed-citation></tp:treatment-meta><tp:nomenclature><tp:taxon-name><object-id xmlns:xlink="http://www.w3.org/1999/xlink" content-type="arpha" xlink:type="simple">F4C11AD1-992A-59E6-8E58-4F408D71C8D0</object-id>
            <tp:taxon-name-part taxon-name-part-type="genus" reg="Myiocephalus">Myiocephalus</tp:taxon-name-part>
            <tp:taxon-name-part taxon-name-part-type="species" reg="cracentis">cracentis</tp:taxon-name-part>
            <object-id xmlns:xlink="http://www.w3.org/1999/xlink" content-type="zoobank" xlink:type="simple">http://zoobank.org/A97765F9-4219-40D9-B5EF-1D08394FCA68</object-id>
          </tp:taxon-name><tp:taxon-authority>Li</tp:taxon-authority><tp:taxon-status xmlns:xlink="http://www.w3.org/1999/xlink" xlink:type="simple">sp. nov.</tp:taxon-status><xref ref-type="fig" rid="F1">Figures 1–2</xref><xref ref-type="fig" rid="F2">, 3–11</xref><xref ref-type="fig" rid="F3">, 12–13</xref></tp:nomenclature><tp:treatment-sec sec-type="type material" id="SECID0EOHAE"><title>Type material.</title><p><bold><italic>Holotype</italic>,
            </bold> ♀, NW China, Ningxia Province, Liupanshui, Liangdianxia, 21.viii.2001, Guang-hong Liang.</p><p><bold><italic>Paratypes</italic>:
           </bold> 1♀, same label data as holotype; 1 ♂, C China, Hubei Province, Shennongjia, Tianmenya, 17. viii. 1988, Juchang Huang.</p></tp:treatment-sec><tp:treatment-sec sec-type="description" id="SECID0EAIAE"><title>Description.</title><p>Holotype, ♀, length of fore wing 3.4 mm, and of body 3.7 mm.</p><p><bold><italic>Head</italic>.</bold> Antenna with 32 segments and 1.2 × as long as fore wing, third segment 1.1 × as long as fourth segment, third, fourth and penultimate segments 4.6, 3.9 and 2.8 × as long as wide, respectively (Fig. <xref ref-type="fig" rid="F2">6</xref>); eye 3.4 × as long as temple in dorsal view; temples directly and linearly narrowed behind eyes (Fig. <xref ref-type="fig" rid="F2">3</xref>); OOL:OD:POL = 8:4:13; vertex and frons largely superficially coriaceous and shiny; in front of anterior ocellus with small convexity (Fig. <xref ref-type="fig" rid="F2">3</xref>); occipital carina complete and dorsally remaining shortly below upper level of eyes (Fig. <xref ref-type="fig" rid="F2">5</xref>); minimum width of face 1.9 × as long as height; face mainly very finely densely punctulate, but latero-ventrally largely smooth, with whitish setae and satin sheen (Fig. <xref ref-type="fig" rid="F2">4</xref>); clypeus convex medially and with slightly concave and thin ventral lamella (Fig. <xref ref-type="fig" rid="F2">4</xref>), medially finely rugulose; anterior tentorial pits large (Fig. <xref ref-type="fig" rid="F2">4</xref>); malar suture deep, narrow and straight; length of malar space equal to basal width of mandible and malar space in anterior view straight (Fig. <xref ref-type="fig" rid="F2">4</xref>); mandible slender, strongly twisted, outer side convex and with deep basal depression (Fig. <xref ref-type="fig" rid="F2">4</xref>), its second tooth similar to first tooth and acute.</p><fig id="F1" position="float" orientation="portrait"><object-id xmlns:xlink="http://www.w3.org/1999/xlink" content-type="doi" xlink:type="simple">10.3897/zookeys.933.49607.figures1-2</object-id><object-id xmlns:xlink="http://www.w3.org/1999/xlink" content-type="arpha" xlink:type="simple">77FE43B3-6D57-5EBD-A0A7-7DCC7969A071</object-id><label>Figures 1, 2.</label><caption><p><italic><tp:taxon-name><tp:taxon-name-part taxon-name-part-type="genus" reg="Myiocephalus">Myiocephalus</tp:taxon-name-part> <tp:taxon-name-part taxon-name-part-type="species" reg="cracentis">cracentis</tp:taxon-name-part></tp:taxon-name></italic> sp. nov., ♀, holotype. <bold>1</bold> Habitus, lateral aspect <bold>2</bold> ovipositor and its sheath, lateral aspect.</p></caption><graphic xmlns:xlink="http://www.w3.org/1999/xlink" xlink:href="zookeys-933-095-g001.jpg" position="float" orientation="portrait" xlink:type="simple" id="oo_411283.jpg"><uri content-type="original_file" xlink:type="simple">https://binary.pensoft.net/fig/411283</uri></graphic></fig><p><bold><italic>Mesosoma</italic>.</bold> Length of mesosoma 1.3 × its height; side of pronotum mainly rugulose, dorsally largely punctulate (Fig. <xref ref-type="fig" rid="F2">8</xref>); mesopleuron dorsally densely and finely rugulose (Fig. <xref ref-type="fig" rid="F2">8</xref>), ventrally largely (including precoxal sulcus) rugose; prepectal carina completely present; episternal scrobe linear, long and posteriorly deep (Fig. <xref ref-type="fig" rid="F2">8</xref>); mesosternum sparsely setose, convex and shiny; mesosternal suture shallow, narrow and smooth; notauli absent, mesoscutum sparsely setose, flattened, moderately shiny, and its posterior half with posteriorly converging aciculation (Fig. <xref ref-type="fig" rid="F2">9</xref>); scutellar sulcus smooth and deep (Fig. <xref ref-type="fig" rid="F2">9</xref>); scutellum anteriorly convex, rugulose (except some rugae antero-laterally) and shiny, medial part coriaceous, medio-posteriorly convex, smooth and with no depression (Fig. <xref ref-type="fig" rid="F2">9</xref>); metapleuron coriaceous-rugulose (Fig. <xref ref-type="fig" rid="F2">8</xref>); propodeum rectangularly depressed medially (Fig. <xref ref-type="fig" rid="F2">10</xref>).</p><fig id="F2" position="float" orientation="portrait"><object-id xmlns:xlink="http://www.w3.org/1999/xlink" content-type="doi" xlink:type="simple">10.3897/zookeys.933.49607.figures3-11</object-id><object-id xmlns:xlink="http://www.w3.org/1999/xlink" content-type="arpha" xlink:type="simple">D83D58BA-C251-5B40-BCC6-A9FCA929A07F</object-id><label>Figures 3–11.</label><caption><p><italic><tp:taxon-name><tp:taxon-name-part taxon-name-part-type="genus" reg="Myiocephalus">Myiocephalus</tp:taxon-name-part> <tp:taxon-name-part taxon-name-part-type="species" reg="cracentis">cracentis</tp:taxon-name-part></tp:taxon-name></italic> sp. nov., ♀, holotype. <bold>3</bold> Head, dorsal aspect <bold>4</bold> head, anterior aspect <bold>5</bold> head, lateral aspect <bold>6</bold> antenna <bold>7</bold> fore wing <bold>8</bold> mesosoma, lateral aspect <bold>9</bold> mesosoma, dorsal aspect <bold>10</bold> propodeum and first metasomal tergites, dorsal aspect <bold>11</bold> first metasomal tergite, lateral aspect.</p></caption><graphic xmlns:xlink="http://www.w3.org/1999/xlink" xlink:href="zookeys-933-095-g002.jpg" position="float" orientation="portrait" xlink:type="simple" id="oo_411284.jpg"><uri content-type="original_file" xlink:type="simple">https://binary.pensoft.net/fig/411284</uri></graphic></fig><p><bold><italic>Wings</italic>.</bold> Fore wing: 2-M unsclerotized; 1-R1 1.1× longer than pterostigma; marginal cell slender; r:3-SR+SR1:2-SR = 1:11:3; vein r issued from middle of pterostigma; vein SR1 very slightly curved basally (Fig. <xref ref-type="fig" rid="F2">7</xref>); 1-CU1 slender and vertical; cu-a vertical and distinctly longer than 1-CU1; 1-CU1:2-CU1 = 3:13; basal and subbasal cells of fore wing similarly setose as other cells. Hind wing: M+CU:1-M:1r-m = 27:5:7; basal 0.7 of M+CU unsclerotized.</p><p><bold><italic>Legs</italic>.</bold> Middle and hind legs very slender tibia and tarsus together ca. 2.4 × longer than femur, tibia ca. 3.7 × longer than coxa; fore leg normal, tibia nearly 3 × as long as coxa; length of femur, tibia and basitarsus of hind leg 7.6, 22.7 and 6.0 × as long as their maximum width; hind tibial spurs 0.2 × as long as basitarsus.</p><p><bold><italic>Metasoma</italic>.</bold> First tergite 5.1 × longer than its maximum width, basal half with distinctly concave sides and laterope partly visible, distinctly widened basally, flat (except minute depression near adductor) and smooth; in lateral view slender, posterior half convex, subparallel-sided (Fig. <xref ref-type="fig" rid="F2">10</xref>); first tergite open ventrally and laterope very deep and large (Fig. <xref ref-type="fig" rid="F2">11</xref>); following segments smooth, compressed and shiny, tergite three to eight concave medio-apically; second metasomal suture distinct; sternites folded medially; hypopygium folded and sclerotized medially, protruding medio-posteriorly and with apical fringe of bristly setae (Fig. <xref ref-type="fig" rid="F1">2</xref>); ovipositor sheath robust, parallel-sided, widened basally and slight widened apically, its setose part 0.2 × as long as fore wing (but dorso-basally glabrous) and ca. 5.8 × longer than its basal width; lower valve of ovipositor compressed, widened in lateral view and apex of upper valve narrow and remainder cylindrical (Fig. <xref ref-type="fig" rid="F1">2</xref>).</p><p><bold><italic>Color</italic>.</bold> Reddish brown, dorsally dark than ventrally; palpi, mandible, scapus, pedicellus ventrally, face, tegula, fore leg (but tarsus largely, femur and trochantellus partly infuscate), pronotal side ventrally, propleuron, mesosternum anteriorly, middle leg (except dark brown trochantellus and base of femur), hind tibia and tarsus pale yellowish; pterostigma and most veins of fore wing brown; wing membrane slightly infuscate.</p><p><bold><italic>Variation</italic>.</bold> Length of fore wing 3.2 mm, and of body 3.5 mm (Fig. <xref ref-type="fig" rid="F3">12</xref>).</p><p><bold>Male.</bold> Length of fore wing 3.0 mm, and of body 2.9 mm; antenna with 30 segments; length of malar space 1.8 × basal width of mandible; first tergite smooth and shiny; only sternites of basal half of metasoma folded medially and tergite three to eight weakly concave posteriorly (Fig. <xref ref-type="fig" rid="F3">13</xref>).</p><fig id="F3" position="float" orientation="portrait"><object-id xmlns:xlink="http://www.w3.org/1999/xlink" content-type="doi" xlink:type="simple">10.3897/zookeys.933.49607.figures12-13</object-id><object-id xmlns:xlink="http://www.w3.org/1999/xlink" content-type="arpha" xlink:type="simple">183B50DB-ED2F-52BF-A916-1F3555829DB4</object-id><label>Figures 12, 13.</label><caption><p><italic><tp:taxon-name><tp:taxon-name-part taxon-name-part-type="genus" reg="Myiocephalus">Myiocephalus</tp:taxon-name-part> <tp:taxon-name-part taxon-name-part-type="species" reg="cracentis">cracentis</tp:taxon-name-part></tp:taxon-name></italic> sp. nov., habitus, lateral aspect. <bold>12</bold> ♀, paratype <bold>13</bold> ♂, paratype.</p></caption><graphic xmlns:xlink="http://www.w3.org/1999/xlink" xlink:href="zookeys-933-095-g003.jpg" position="float" orientation="portrait" xlink:type="simple" id="oo_411285.jpg"><uri content-type="original_file" xlink:type="simple">https://binary.pensoft.net/fig/411285</uri></graphic></fig></tp:treatment-sec><tp:treatment-sec sec-type="remarks" id="SECID0E3PAE"><title>Remarks.</title><p>The new species runs in the key by <xref ref-type="bibr" rid="B8">Tan et al. (2019)</xref> to <italic><tp:taxon-name><tp:taxon-name-part taxon-name-part-type="genus" reg="Myiocephalus">M.</tp:taxon-name-part> <tp:taxon-name-part taxon-name-part-type="species" reg="zwakhalsi">zwakhalsi</tp:taxon-name-part></tp:taxon-name></italic>, but differs from it as follows: 1) vein cu-a of fore wing distinctly longer than 1-CU1 and vertical (ca. as long as 1-CU1 and oblique in <italic><tp:taxon-name><tp:taxon-name-part taxon-name-part-type="genus" reg="Myiocephalus">M.</tp:taxon-name-part> <tp:taxon-name-part taxon-name-part-type="species" reg="zwakhalsi">zwakhalsi</tp:taxon-name-part></tp:taxon-name></italic>); 2) prepectal carina present medio-ventrally (absent medio-ventrally); 3) scapus yellow dorsally (dark brown); 4) first metasomal tergite of ♀ slender in lateral view (robust); 5) hind coxa rugulose-striate (finely striate); 6) setose part of ovipositor sheath ca. 5.8 × longer than its basal width (ca. 4.2 × longer than its basal width).</p></tp:treatment-sec><tp:treatment-sec sec-type="biology" id="SECID0E3QAE"><title>Biology.</title><p>Unknown.</p></tp:treatment-sec><tp:treatment-sec sec-type="distribution" id="SECID0EBRAE"><title>Distribution.</title><p>China (East Palaearctic).</p></tp:treatment-sec><tp:treatment-sec sec-type="etymology" id="SECID0EGRAE"><title>Etymology.</title><p>Named after the slender pterostigma and marginal cell of the fore wing, long narrow legs, and antennae: “<tp:taxon-name><tp:taxon-name-part taxon-name-part-type="genus" reg="Myiocephalus"/><tp:taxon-name-part taxon-name-part-type="species" reg="cracentis">cracentis</tp:taxon-name-part></tp:taxon-name>” is Latin for “slender, graceful”.</p><fig id="F4" position="float" orientation="portrait"><object-id xmlns:xlink="http://www.w3.org/1999/xlink" content-type="doi" xlink:type="simple">10.3897/zookeys.933.49607.figures14-19</object-id><object-id xmlns:xlink="http://www.w3.org/1999/xlink" content-type="arpha" xlink:type="simple">9EFD56C4-0D93-5B88-8155-72C3CEAE7C2D</object-id><label>Figures 14–19.</label><caption><p><bold>14, 15</bold><italic><tp:taxon-name><tp:taxon-name-part taxon-name-part-type="genus" reg="Myiocephalus">Myiocephalus</tp:taxon-name-part> <tp:taxon-name-part taxon-name-part-type="species" reg="niger">niger</tp:taxon-name-part></tp:taxon-name></italic> Fischer, ♀ <bold>14</bold> first metasomal tergites, dorsal aspect <bold>15</bold> head, lateral aspect <bold>16, 17</bold><italic><tp:taxon-name><tp:taxon-name-part taxon-name-part-type="genus" reg="Myiocephalus">Myiocephalus</tp:taxon-name-part> <tp:taxon-name-part taxon-name-part-type="species" reg="boops">boops</tp:taxon-name-part></tp:taxon-name></italic> (Wesmael), ♂ <bold>16</bold> head, dorsal aspect <bold>17</bold> head, anterior aspect <bold>18</bold><italic><tp:taxon-name><tp:taxon-name-part taxon-name-part-type="genus" reg="Myiocephalus">Myiocephalus</tp:taxon-name-part> <tp:taxon-name-part taxon-name-part-type="species" reg="laticeps">laticeps</tp:taxon-name-part></tp:taxon-name></italic> (Provancher), ♂, head, anterior aspect <bold>19</bold><italic><tp:taxon-name><tp:taxon-name-part taxon-name-part-type="genus" reg="Myiocephalus">Myiocephalus</tp:taxon-name-part> <tp:taxon-name-part taxon-name-part-type="species" reg="zwakhalsi">zwakhalsi</tp:taxon-name-part></tp:taxon-name></italic> van Achterberg, ♀, head, dorsal aspect (figures 14–19 from <xref ref-type="bibr" rid="B8">Tan et al. 2019</xref>).</p></caption><graphic xmlns:xlink="http://www.w3.org/1999/xlink" xlink:href="zookeys-933-095-g004.jpg" position="float" orientation="portrait" xlink:type="simple" id="oo_411286.jpg"><uri content-type="original_file" xlink:type="simple">https://binary.pensoft.net/fig/411286</uri></graphic></fig><fig id="F5" position="float" orientation="portrait"><object-id xmlns:xlink="http://www.w3.org/1999/xlink" content-type="doi" xlink:type="simple">10.3897/zookeys.933.49607.figures20-21</object-id><object-id xmlns:xlink="http://www.w3.org/1999/xlink" content-type="arpha" xlink:type="simple">677D1ADC-08FE-5FBE-95AA-8AD7EAB7B450</object-id><label>Figures 20, 21.</label><caption><p><italic><tp:taxon-name><tp:taxon-name-part taxon-name-part-type="genus" reg="Myiocephalus">Myiocephalus</tp:taxon-name-part> <tp:taxon-name-part taxon-name-part-type="species" reg="zwakhalsi">zwakhalsi</tp:taxon-name-part></tp:taxon-name></italic> van Achterberg, ♀. <bold>20</bold> Fore wing <bold>21</bold> mesosoma, lateral aspect (from <xref ref-type="bibr" rid="B8">Tan et al. 2019</xref>).</p></caption><graphic xmlns:xlink="http://www.w3.org/1999/xlink" xlink:href="zookeys-933-095-g005.jpg" position="float" orientation="portrait" xlink:type="simple" id="oo_411287.jpg"><uri content-type="original_file" xlink:type="simple">https://binary.pensoft.net/fig/411287</uri></graphic></fig></tp:treatment-sec><ref-list><ref id="B8"><mixed-citation xmlns:xlink="http://www.w3.org/1999/xlink" xlink:type="simple"><person-group><name name-style="western"><surname>Tan</surname><given-names>J-L</given-names></name><name name-style="western"><surname>van Achterberg</surname><given-names>C</given-names></name><name name-style="western"><surname>Tian</surname><given-names>X-X</given-names></name><name name-style="western"><surname>Zhang</surname><given-names>R-N</given-names></name></person-group> (<year>2019</year>) <article-title>Revision of <italic><tp:taxon-name><tp:taxon-name-part taxon-name-part-type="genus">Myiocephalus</tp:taxon-name-part></tp:taxon-name></italic> Marshall (<tp:taxon-name><tp:taxon-name-part taxon-name-part-type="order">Hymenoptera</tp:taxon-name-part></tp:taxon-name>: <tp:taxon-name><tp:taxon-name-part taxon-name-part-type="family">Braconidae</tp:taxon-name-part></tp:taxon-name>: <tp:taxon-name><tp:taxon-name-part taxon-name-part-type="subfamily">Euphorinae</tp:taxon-name-part></tp:taxon-name>), with description of one new species.</article-title><source>Zootaxa</source><volume>4700</volume>(<issue>1</issue>): <fpage>117</fpage>–<lpage>131</lpage>. <ext-link xlink:type="simple" ext-link-type="doi" xlink:href="10.11646/zootaxa.4700.1.6">https://doi.org/10.11646/zootaxa.4700.1.6</ext-link></mixed-citation></ref></ref-list></tp:taxon-treatment>
